# Supplementary material for: Residual Upper Arm Motor Function Primes Innervation of Paretic Forearm Muscles in Chronic Stroke after Brain-Machine Interface (BMI) Training
Source: PLoS One. 2015 Oct 23;10(10):e0140161. doi: 10.1371/journal.pone.0140161 (PMC4619686; doi:10.1371/journal.pone.0140161)
Supplement: S1 Table — (XLSX) [file pone.0140161.s001.xlsx]

## Sheet: Sheet1
	Table S1. Intraclass correlation coefficient from percentage of facilitation of forearm EMG activity in the paretic and healthy upper limbs before intervention
				Percentage of facilitation of forearm EMG activity (%)
	Upper	Forearm	Upper arm
	limb	muscle	movement	Pre1	Pre2	ICC	p
	paretic
		Ext. ulnaris	Shoulder flexion	61.89±6.36	64.75±6.15	0.52	0.028
			Shoulder e. rotation	54.24±5.48	61.25±5.51	0.6	0.008
			Elbow extension	52.33±5.75	61.05±4.95	0.76	<0.001
		Ext. digitorum	Shoulder flexion	55.27±6.02	60.4±6.73	0.58	0.012
			Shoulder e. rotation	42.99±5.88	50.36±6.44	0.52	0.027
			Elbow extension	52.87±5.89	57.75±5.2	0.73	<0.001
	healthy
		Ext. ulnaris	Shoulder flexion	13.25±5.27	14.74±4.72	0.53	0.025
			Shoulder e. rotation	16.67±5.34	23.79±6.56	0.8	<0.001
			Elbow extension	7.51±2.8	6.38±2.98	0.76	<0.001
		Ext. digitorum	Shoulder flexion	11.51±4.31	13.05±4.73	0.83	<0.001
			Shoulder e. rotation	7.27±4.19	8.81±4.3	0.77	<0.001
			Elbow extension	3.64±1.37	7.6±2.82	0.55	0.014
	Values are given as mean±standard error. Ext. = extensor. e.= external.
