# Supplementary material for: Residual Upper Arm Motor Function Primes Innervation of Paretic Forearm Muscles in Chronic Stroke after Brain-Machine Interface (BMI) Training
Source: PLoS One. 2015 Oct 23;10(10):e0140161. doi: 10.1371/journal.pone.0140161 (PMC4619686; doi:10.1371/journal.pone.0140161)
Supplement: S2 Table — (XLSX) [file pone.0140161.s002.xlsx]

## Sheet: Sheet1
	Table S2. Facilitation of forearm EMG activity in the paretic limb pre- and post-intervention per patient in experimental and sham groups
	Group	ID	Facilitation of forearm EMG activity (%)
			Extensor carpi ulnaris							Extensor digitorum
			Sh. flexion		Sh. rotation		Elb. extension			Sh. flexion		Sh. rotation		Elb. extension
			pre	post	pre	post	pre	post		pre	post	pre	post	pre	post
	experimental	48	98.7	97.44	92.5	22.5	88.42	77.5		91.06	94.87	78.75	25	72.63	77.5
		89	77.5	76.92	78.75	67.5	72.9	62.5		76.25	69.23	77.5	60	66.65	57.5
		154	44.6	71.79	43.33	30	40.9	87.5		34.87	17.95	29.74	0	34.87	45
		155	100	100	92.5	100	97.5	100		100	100	71.25	97.5	100	100
		258	20.25	80	33.75	60	76.25	92.5		0	2.5	8.75	12.5	66.25	90
		261	24.01	25	41.25	25	21.25	25		29.1	17.5	45	20	26.25	20
		263	53.55	22.5	42.79	52.5	87.5	100		31.86	15	16.28	30	83.75	100
		363	90	100	43.75	82.5	25	92.5		51.25	82.5	5	30	32.5	90
		394	62.05	15	61.67	5	22.5	0		65.52	5	87.5	2.5	50.83	0
		400	49.6	82.5	26.25	65	82.5	90		39.58	80	26.25	60	72.5	97.5
		453	39.75	100	53.75	64.58	43.75	73.47		87.18	100	42.5	72.92	38.75	85.71
		523	46.38	37.14	51.28	31.25	23.36	13.89		49.84	45.71	55.34	46.88	30.12	16.67
		554	100	100	93.75	100	93.75	97.5		100	100	83.75	100	90	97.5
		563	71.67	100	92.3077	100	91.67	100		54.62	96.97	61.06	82.05	93.33	100
		615	92.31	90.32	63.3	100	20.51	35.9		98.72	90.32	58.75	100	16.57	66.67
		623	50	82.5	43.75	52.5	31.76	57.5		48.68	70	40	25	31.55	42.5
	sham	35	48.75	77.5	67.21	67.5	63.75	65		87.5	100	79.55	87.5	75	92.5
		207	58.33	100	67.08	95	65	95		50	100	50	100	81.67	100
		241	17.19	17.95	25.87	17.95	28.22	31.58		11.58	15.38	19.08	12.82	22.96	21.05
		510	100	100	98.75	90	90.31	95		100	97.5	92.42	65	92.87	77.5
		516	93.28	96.55	94.77	100	76.92	96.67		91.96	86.21	93.49	90	74.36	80
		533	56.19	95	51.25	90	57.5	25		79.58	100	43.75	95	86.25	75
		536	30	62.16	31.51	43.24	32.92	7.69		31.25	59.46	35.46	37.84	29.2	2.56
		551	92.24	30.77	57.5	5	57.5	2.5		74.8	56.41	55	0	46.25	5
		578	96.25	100	32.5	87.5	56.25	100		73.75	100	13.75	97.5	60	100
		593	47.95	5.26	46.43	7.5	33.77	2.5		40.45	10.53	34.34	7.5	36.28	12.5
		610	20.42	15	4.06	10	33.62	22.5		5.8	7.5	0	2.5	26.87	15
		612	87.5	100	67.5	77.5	51.58	95		62.5	100	25	87.5	26.12	95
		613	95	94.87	96.25	95	96.25	89.47		62.5	76.92	57.21	77.5	81.25	89.47
		622	36.13	25	36.96	10	37.5	7.5		18.32	50	13.85	12.5	13.75	10
	Sh.=shoulder. Elb.=Elbow.
